# Supplementary material for: Identification of Biomarkers for Dendrobium officinale Polysaccharide in Type 2 Diabetes Mellitus via Integrated Network Pharmacology and Mendelian Randomization
Source: Curr Issues Mol Biol. 2026 Jun 29;48(7):672. doi: 10.3390/cimb48070672 (PMC13407339; doi:10.3390/cimb48070672)
Supplement: Supplementary file 1 [file cimb-48-00672-s001.zip]

Archive with 7 entries (7 files):
- cimb-4362046-supplementary materials-done.pdf
- Table S1 List of target genes for monosaccharides.csv
- Table S2 Mendelian randomization analysis results of candidate genes associated with type 2 diabetes mellitus.xlsx
- Table S3 Results of heterogeneity test.xlsx
- Table S4 Results of horizontal pleiotropy test.xlsx
- Table S5 Results of Steiger directionality test.xlsx
- Table S6 Cell type annotation results for single-cell clustering.xlsx
