# Supplementary material for: Identification of Biomarkers for Dendrobium officinale Polysaccharide in Type 2 Diabetes Mellitus via Integrated Network Pharmacology and Mendelian Randomization
Source: Curr Issues Mol Biol. 2026 Jun 29;48(7):672. doi: 10.3390/cimb48070672 (PMC13407339; doi:10.3390/cimb48070672)
Supplement: Supplementary file 1 [file cimb-48-00672-s001.zip › Table S1 List of target genes for monosaccharides.csv]

symbol
GBA
HSP90AA1
VEGFA
PSEN2
APH1B
PSENEN
NCSTN
APH1A
PSEN1
FGF1
FGF2
HPSE
CDK1
LGALS4
LGALS3
LGALS8
PYGB
HTR2B
ADRA2A
ADRA2C
ADRA2B
DRD1
DRD2
ADRA1D
HTR2A
HTR2C
DRD3
CYP2D6
HTR6
ADRA1A
HTR1B
RORC
STAT3
PYGM
AKR1B1
PYGL
PTAFR
SLC6A2
IL2
ESR2
VDR
ABCB1
SSTR5
SSTR2
SSTR4
SSTR1
SSTR3
TRPV1
FOLH1
OPRK1
IGF2R
BCL2L1
CA2
CA1
CA12
CA9
CASP3
PRKCD
FUCA1
TYR
GLRA1
GLRA2
CES1
TLR9
CDA
ACE
KDM4E
KDM2A
PHF8
KDM5C
PPM1A
PDE4D
MLNR
KCNH2
NPC1L1
POLA1
CDC25A
LGALS9
PRKCA
PRKCE
PRKCQ
PRKCH
PRKCG
KDR
MGAM
SI
TLR4
FDFT1
HSD11B2
HSD11B1
OPRM1
CYP19A1
PAM
HMGCR
TRPV4
PTPN1
JUN
NR3C1
MMP9
AR
SIRT2
PRKCB
CPT1A
PPM1B
PPP1CC
METAP2
SLC2A1
ADCY1
ABCB11
CHRNA7
UGT2B7
CDC25B
GLI1
MAG
PTPA
PPP5C
PPP1CA
F2
GRM3
GRM2
PPP2CA
PPP2R5A
MMP2
MMP8
P4HTM
HEXA
HEXB
OGA
ADA
PTPRB
DAO
PTPN2
HCAR2
KDM4A
KDM4D
KDM4C
GGH
KDM5A
JMJD1C
LIG1
ADK
CPA1
