# Supplementary material for: Identification of Biomarkers for Dendrobium officinale Polysaccharide in Type 2 Diabetes Mellitus via Integrated Network Pharmacology and Mendelian Randomization
Source: Curr Issues Mol Biol. 2026 Jun 29;48(7):672. doi: 10.3390/cimb48070672 (PMC13407339; doi:10.3390/cimb48070672)
Supplement: Supplementary file 1 [file cimb-48-00672-s001.zip › Table S2 Mendelian randomization analysis results of candidate genes associated with type 2 diabetes mellitus.xlsx]

## Sheet: Sheet1
NO.	exposure	outcome	method	nsnp	or	pval
1	GLI1	T2D	Inverse variance weighted	16	0.928016	0.019427
2	LGALS9	T2D	Inverse variance weighted	99	1.01109	0.006236
3	FGF2	T2D	Inverse variance weighted	14	1.19286	3.18e-15
