# Supplementary material for: Identification of Biomarkers for Dendrobium officinale Polysaccharide in Type 2 Diabetes Mellitus via Integrated Network Pharmacology and Mendelian Randomization
Source: Curr Issues Mol Biol. 2026 Jun 29;48(7):672. doi: 10.3390/cimb48070672 (PMC13407339; doi:10.3390/cimb48070672)
Supplement: Supplementary file 1 [file cimb-48-00672-s001.zip › Table S3 Results of heterogeneity test.xlsx]

## Sheet: 08.heterogeneity
id.outcome	outcome	exposure	method	Q_pval
T2D	T2D || id:DIAGRAM	eqtl-a-ENSG00000111087 || id:DIAGRAM	MR Egger	0.999366
T2D	T2D || id:DIAGRAM	eqtl-a-ENSG00000111087 || id:DIAGRAM	Inverse variance weighted	0.999505
T2D	T2D || id:DIAGRAM	eqtl-a-ENSG00000138685 || id:DIAGRAM	MR Egger	0.991389
T2D	T2D || id:DIAGRAM	eqtl-a-ENSG00000138685 || id:DIAGRAM	Inverse variance weighted	0.99027
T2D	T2D || id:DIAGRAM	eqtl-a-ENSG00000168961 || id:DIAGRAM	MR Egger	0.17993
T2D	T2D || id:DIAGRAM	eqtl-a-ENSG00000168961 || id:DIAGRAM	Inverse variance weighted	0.145397
