# Supplementary material for: Identification of Biomarkers for Dendrobium officinale Polysaccharide in Type 2 Diabetes Mellitus via Integrated Network Pharmacology and Mendelian Randomization
Source: Curr Issues Mol Biol. 2026 Jun 29;48(7):672. doi: 10.3390/cimb48070672 (PMC13407339; doi:10.3390/cimb48070672)
Supplement: Supplementary file 1 [file cimb-48-00672-s001.zip › Table S4 Results of horizontal pleiotropy test.xlsx]

## Sheet: 09.pleiotropy
id.outcome	outcome	exposure	pval
T2D	T2D || id:DIAGRAM	eqtl-a-ENSG00000168961 || id:DIAGRAM	0.0947693
T2D	T2D || id:DIAGRAM	eqtl-a-ENSG00000138685 || id:DIAGRAM	0.443316
T2D	T2D || id:DIAGRAM	eqtl-a-ENSG00000111087 || id:DIAGRAM	0.596833
