# Supplementary material for: Identification of Biomarkers for Dendrobium officinale Polysaccharide in Type 2 Diabetes Mellitus via Integrated Network Pharmacology and Mendelian Randomization
Source: Curr Issues Mol Biol. 2026 Jun 29;48(7):672. doi: 10.3390/cimb48070672 (PMC13407339; doi:10.3390/cimb48070672)
Supplement: Supplementary file 1 [file cimb-48-00672-s001.zip › Table S5 Results of Steiger directionality test.xlsx]

## Sheet: 11.steiger_dat
SNP	id.outcome	outcome	steiger_dir	steiger_pval
rs10876968	T2D	T2D || id:DIAGRAM	TRUE	5.78e-09
rs11172139	T2D	T2D || id:DIAGRAM	TRUE	6.92e-11
rs11172145	T2D	T2D || id:DIAGRAM	TRUE	1.05e-10
rs11172161	T2D	T2D || id:DIAGRAM	TRUE	8.16e-11
rs11172176	T2D	T2D || id:DIAGRAM	TRUE	1.49e-10
rs11172184	T2D	T2D || id:DIAGRAM	TRUE	1.66e-10
rs11172212	T2D	T2D || id:DIAGRAM	TRUE	2e-10
rs12231916	T2D	T2D || id:DIAGRAM	TRUE	4.06e-10
rs1678509	T2D	T2D || id:DIAGRAM	TRUE	9.24e-10
rs3923885	T2D	T2D || id:DIAGRAM	TRUE	6.57e-10
rs4760259	T2D	T2D || id:DIAGRAM	TRUE	8.74e-16
rs492749	T2D	T2D || id:DIAGRAM	TRUE	5.01e-11
rs568793	T2D	T2D || id:DIAGRAM	TRUE	9.05e-11
rs575153	T2D	T2D || id:DIAGRAM	TRUE	7.97e-10
rs730560	T2D	T2D || id:DIAGRAM	TRUE	1.18e-11
rs7486863	T2D	T2D || id:DIAGRAM	TRUE	3.12e-09
rs11737284	T2D	T2D || id:DIAGRAM	TRUE	7.84e-28
rs13115901	T2D	T2D || id:DIAGRAM	TRUE	1.22e-20
rs13128246	T2D	T2D || id:DIAGRAM	TRUE	6.93e-29
rs13135778	T2D	T2D || id:DIAGRAM	TRUE	1.29e-26
rs13137174	T2D	T2D || id:DIAGRAM	TRUE	8.65e-31
rs13138349	T2D	T2D || id:DIAGRAM	TRUE	3.07e-28
rs308403	T2D	T2D || id:DIAGRAM	TRUE	2.39e-41
rs309355	T2D	T2D || id:DIAGRAM	TRUE	1.62e-26
rs370617	T2D	T2D || id:DIAGRAM	TRUE	1.13e-15
rs376131	T2D	T2D || id:DIAGRAM	TRUE	6.84e-26
rs41364948	T2D	T2D || id:DIAGRAM	TRUE	3.88e-16
rs45513195	T2D	T2D || id:DIAGRAM	TRUE	1.29e-07
rs55903430	T2D	T2D || id:DIAGRAM	TRUE	7.74e-08
rs6419221	T2D	T2D || id:DIAGRAM	TRUE	2.26e-08
rs11080055	T2D	T2D || id:DIAGRAM	TRUE	2.35e-12
rs11080062	T2D	T2D || id:DIAGRAM	TRUE	2.39e-14
rs11080319	T2D	T2D || id:DIAGRAM	TRUE	1.65e-266
rs111809181	T2D	T2D || id:DIAGRAM	TRUE	3.32e-15
rs112244122	T2D	T2D || id:DIAGRAM	TRUE	2.43e-22
rs112431365	T2D	T2D || id:DIAGRAM	TRUE	1.5e-16
rs112698696	T2D	T2D || id:DIAGRAM	TRUE	1.67e-11
rs112921387	T2D	T2D || id:DIAGRAM	TRUE	5e-08
rs11655061	T2D	T2D || id:DIAGRAM	TRUE	7.81e-299
rs11657114	T2D	T2D || id:DIAGRAM	TRUE	5.63e-30
rs116928612	T2D	T2D || id:DIAGRAM	TRUE	5.47e-13
rs117014744	T2D	T2D || id:DIAGRAM	TRUE	7.63e-36
rs117113366	T2D	T2D || id:DIAGRAM	TRUE	2.01e-14
rs117299850	T2D	T2D || id:DIAGRAM	TRUE	1.68e-11
rs117635049	T2D	T2D || id:DIAGRAM	TRUE	9.55e-50
rs117644150	T2D	T2D || id:DIAGRAM	TRUE	7.57e-12
rs117886541	T2D	T2D || id:DIAGRAM	TRUE	4.77e-08
rs11868790	T2D	T2D || id:DIAGRAM	TRUE	1.46e-20
rs11871289	T2D	T2D || id:DIAGRAM	TRUE	1.92e-09
rs12103611	T2D	T2D || id:DIAGRAM	TRUE	0
rs12452066	T2D	T2D || id:DIAGRAM	TRUE	1.25e-27
rs12452983	T2D	T2D || id:DIAGRAM	TRUE	5.05e-26
rs12602762	T2D	T2D || id:DIAGRAM	TRUE	1.43e-31
rs12937461	T2D	T2D || id:DIAGRAM	TRUE	6.95e-15
rs12940938	T2D	T2D || id:DIAGRAM	TRUE	7.82e-11
rs12941530	T2D	T2D || id:DIAGRAM	TRUE	2.81e-07
rs12942276	T2D	T2D || id:DIAGRAM	TRUE	1.16e-12
rs12952498	T2D	T2D || id:DIAGRAM	TRUE	0
rs138192556	T2D	T2D || id:DIAGRAM	TRUE	1.53e-14
rs139201820	T2D	T2D || id:DIAGRAM	TRUE	1.63e-08
rs141298599	T2D	T2D || id:DIAGRAM	TRUE	3.39e-47
rs141811751	T2D	T2D || id:DIAGRAM	TRUE	2.61e-44
rs142111492	T2D	T2D || id:DIAGRAM	TRUE	1.42e-12
rs142179566	T2D	T2D || id:DIAGRAM	TRUE	2.26e-09
rs143023722	T2D	T2D || id:DIAGRAM	TRUE	9.94e-27
rs148023579	T2D	T2D || id:DIAGRAM	TRUE	1.83e-31
rs16964226	T2D	T2D || id:DIAGRAM	TRUE	2.31e-10
rs17702914	T2D	T2D || id:DIAGRAM	TRUE	5.38e-09
rs17719191	T2D	T2D || id:DIAGRAM	TRUE	1.51e-37
rs17802736	T2D	T2D || id:DIAGRAM	TRUE	4.34e-08
rs184413698	T2D	T2D || id:DIAGRAM	TRUE	1.54e-11
rs192445650	T2D	T2D || id:DIAGRAM	TRUE	2.93e-23
rs2048752	T2D	T2D || id:DIAGRAM	TRUE	3.81e-12
rs2289569	T2D	T2D || id:DIAGRAM	TRUE	0
rs241771	T2D	T2D || id:DIAGRAM	TRUE	6.18e-08
rs2531877	T2D	T2D || id:DIAGRAM	TRUE	8.96e-75
rs2531894	T2D	T2D || id:DIAGRAM	TRUE	8.92e-73
rs2611757	T2D	T2D || id:DIAGRAM	TRUE	1.51e-14
rs2779253	T2D	T2D || id:DIAGRAM	TRUE	1.03e-76
rs2779273	T2D	T2D || id:DIAGRAM	TRUE	4.08e-73
rs2945374	T2D	T2D || id:DIAGRAM	TRUE	3.98e-297
rs2945399	T2D	T2D || id:DIAGRAM	TRUE	0
rs322182	T2D	T2D || id:DIAGRAM	TRUE	1.38e-48
rs33949241	T2D	T2D || id:DIAGRAM	TRUE	1.4e-32
rs34455313	T2D	T2D || id:DIAGRAM	TRUE	1.34e-13
rs34549927	T2D	T2D || id:DIAGRAM	TRUE	2.98e-19
rs35051118	T2D	T2D || id:DIAGRAM	TRUE	2.62e-156
rs3729966	T2D	T2D || id:DIAGRAM	TRUE	0
rs4794828	T2D	T2D || id:DIAGRAM	TRUE	1.89e-13
rs4794979	T2D	T2D || id:DIAGRAM	TRUE	0
rs4795530	T2D	T2D || id:DIAGRAM	TRUE	8.08e-60
rs4795567	T2D	T2D || id:DIAGRAM	TRUE	1.83e-42
rs55670555	T2D	T2D || id:DIAGRAM	TRUE	5.56e-173
rs55870921	T2D	T2D || id:DIAGRAM	TRUE	4.7e-35
rs55874172	T2D	T2D || id:DIAGRAM	TRUE	1.1e-10
rs55989846	T2D	T2D || id:DIAGRAM	TRUE	0
rs58541188	T2D	T2D || id:DIAGRAM	TRUE	0
rs614877	T2D	T2D || id:DIAGRAM	TRUE	6.4e-10
rs62056348	T2D	T2D || id:DIAGRAM	TRUE	4.66e-08
rs62066359	T2D	T2D || id:DIAGRAM	TRUE	1.38e-46
rs71372359	T2D	T2D || id:DIAGRAM	TRUE	5.57e-16
rs7211640	T2D	T2D || id:DIAGRAM	TRUE	4.49e-212
rs7212349	T2D	T2D || id:DIAGRAM	TRUE	1.18e-08
rs7212623	T2D	T2D || id:DIAGRAM	TRUE	7.6e-136
rs7225849	T2D	T2D || id:DIAGRAM	TRUE	1.1e-269
rs72846201	T2D	T2D || id:DIAGRAM	TRUE	6.66e-10
rs72847277	T2D	T2D || id:DIAGRAM	TRUE	5.58e-12
rs72847749	T2D	T2D || id:DIAGRAM	TRUE	4.74e-104
rs72847754	T2D	T2D || id:DIAGRAM	TRUE	8.02e-107
rs74417225	T2D	T2D || id:DIAGRAM	TRUE	4.55e-11
rs75006121	T2D	T2D || id:DIAGRAM	TRUE	1.06e-19
rs7501911	T2D	T2D || id:DIAGRAM	TRUE	2.23e-09
rs75117928	T2D	T2D || id:DIAGRAM	TRUE	7.38e-08
rs75160068	T2D	T2D || id:DIAGRAM	TRUE	7.86e-09
rs75218558	T2D	T2D || id:DIAGRAM	TRUE	1.04e-10
rs75258876	T2D	T2D || id:DIAGRAM	TRUE	2.98e-74
rs76595111	T2D	T2D || id:DIAGRAM	TRUE	1.37e-31
rs76728084	T2D	T2D || id:DIAGRAM	TRUE	3.74e-60
rs77226682	T2D	T2D || id:DIAGRAM	TRUE	1.42e-11
rs78492632	T2D	T2D || id:DIAGRAM	TRUE	7.91e-09
rs80338342	T2D	T2D || id:DIAGRAM	TRUE	7.74e-13
rs8080427	T2D	T2D || id:DIAGRAM	TRUE	1.76e-281
rs9303666	T2D	T2D || id:DIAGRAM	TRUE	0
rs9891080	T2D	T2D || id:DIAGRAM	TRUE	0
rs9898308	T2D	T2D || id:DIAGRAM	TRUE	4.77e-282
rs9898553	T2D	T2D || id:DIAGRAM	TRUE	2.39e-298
rs9903366	T2D	T2D || id:DIAGRAM	TRUE	5.43e-43
rs9903504	T2D	T2D || id:DIAGRAM	TRUE	2.22e-12
rs9910267	T2D	T2D || id:DIAGRAM	TRUE	2.1e-297
