# Supplementary material for: Identification of Biomarkers for Dendrobium officinale Polysaccharide in Type 2 Diabetes Mellitus via Integrated Network Pharmacology and Mendelian Randomization
Source: Curr Issues Mol Biol. 2026 Jun 29;48(7):672. doi: 10.3390/cimb48070672 (PMC13407339; doi:10.3390/cimb48070672)
Supplement: Supplementary file 1 [file cimb-48-00672-s001.zip › Table S6 Cell type annotation results for single-cell clustering.xlsx]

## Sheet: Sheet1
Marker Gene	Cell Type
PRSS1	Acinar
GCG	Alpha
INS	Beta
SST	Delta
KRT19	Ductal
PPY	PP/Gamma
COL1A1	Stellate
